# Supplementary material for: Dittrichia viscosa Selection Strategy Based on Stress Produces Stable Clonal Lines for Phytoremediation Applications
Source: Plants (Basel). 2023 Jun 29;12(13):2499. doi: 10.3390/plants12132499 (PMC10346588; doi:10.3390/plants12132499)
Supplement: Supplementary file 1 [file plants-12-02499-s001.zip]

Archive with 1 entries (1 files):
- plants-2430049-supplementary.pdf
